# Supplementary material for: Synthesis, Structural Elucidation, and Anti-Inflammatory Activity of a Water-Soluble Derivative of Arctiin
Source: Molecules. 2023 Feb 14;28(4):1789. doi: 10.3390/molecules28041789 (PMC9961579; doi:10.3390/molecules28041789)
Supplement: Supplementary file 1 [file molecules-28-01789-s001.zip]

Archive with 1 entries (1 files):
- molecules-2164089-supplementary.pdf
